# Supplementary material for: Embryonic Exposure to Valproic Acid Affects Social Predispositions for Dynamic Cues of Animate Motion in Newly-Hatched Chicks
Source: Front Physiol. 2019 Apr 30;10:501. doi: 10.3389/fphys.2019.00501 (PMC6503819; doi:10.3389/fphys.2019.00501)
Supplement: TABLE S1 — Dataset table. List of all data generated and analyzed in this study. [file Table_1.XLSX]

## Sheet: vpa animacy completo
SEX	treatment	1st approach	Latency	time near the speed-change (sec)	time near the constant (sec)	ratio (speed-change/total)
M	CTRL	constant	272.787	0	87.21	0
M	VPA	constant	73.7505	0	286.25	0
M	VPA	constant	142.246	0	217.754	0
M	VPA	speed-change	97.01	262.99	0	1
F	VPA	constant	165.406	0	194.594	0
M	CTRL	speed-change	320.427	39.5732	0	1
M	CTRL	speed-change	120.174	239.826	0	1
F	CTRL	constant	238.844	0	108.316	0
F	CTRL	speed-change	322.667	37.3331	0	1
F	CTRL	speed-change	249.268	110.732	0	1
M	VPA	constant	235.292	0	124.708	0
M	VPA	constant	160.133	0	199.867	0
F	VPA	speed-change	225.38	134.62	0	1
M	CTRL	speed-change	294.627	65.3726	0	1
F	CTRL	speed-change	294.595	65.4051	0	1
F	CTRL	speed-change	68.0146	291.985	0	1
M	VPA	speed-change	182.87	177.13	0	1
M	VPA	speed-change	128.998	231.002	0	1
F	VPA	constant	62.0479	0	279.943	0
F	VPA	constant	214.485	0	145.515	0
F	VPA	speed-change	90.42	269.58	0	1
F	VPA	constant	277.244	0	82.2436	0
M	CTRL	constant	224.885	0	135.115	0
M	VPA	constant	156.82	41.82	111.36	0.272347
M	VPA	constant	256.49	0	103.51	0
M	VPA	constant	261.44	0	98.56	0
M	VPA	constant	138.28	0	221.72	0
M	VPA	constant	228.72	0	131.28	0
M	VPA	speed-change	164.92	195.08	0	1
F	VPA	speed-change	138.12	221.88	0	0.787143
F	VPA	constant	297.9	0	62.1	0
F	VPA	speed-change	66.49	293.51	0	1
M	CTRL	speed-change	212.06	141.02	0	1
F	CTRL	speed-change	292.15	67.85	0	1
F	CTRL	speed-change	263.33	96.67	0	1
F	CTRL	constant	176.73	0	183.27	0
F	CTRL	speed-change	84.75	275.26	0	1
F	CTRL	constant	61.7	0	298.3	0
F	CTRL	constant	25.07	0	334.93	0
M	VPA	speed-change	202.56	157.44	0	1
F	VPA	constant	49.84	0	310.16	0
M	CTRL	constant	191.64	0	168.35	0
M	CTRL	speed-change	330.69	39.31	0	1
M	VPA	speed-change	281.71	78.292	0	1
M	VPA	constant	123.53	0	236.47	0
F	VPA	speed-change	178.41	181.59	0	1
M	CTRL	speed-change	82	278	0	1
M	CTRL	constant	141	0	210	0
M	CTRL	constant	254	0	106	0
F	CTRL	speed-change	209	151	0	1
F	CTRL	constant	322	0	38	0
M	VPA	constant	56	0	304	0
M	VPA	speed-change	134	217	0	1
F	VPA	speed-change	165	94	0	1
F	VPA	speed-change	32	328	0	1
F	VPA	speed-change	53	301	0	1
F	VPA	constant	265	0	95	0
M	VPA	constant	327	0	28	0
M	VPA	speed-change	216	144	0	1
M	VPA	constant	105	0	232	0
M	VPA	speed-change	79	281	0	1
M	VPA	speed-change	304	56	0	1
M	VPA	speed-change	26	334	0	1
F	VPA	constant	117	0	243	0
F	VPA	speed-change	277	83	0	1
F	VPA	constant	41	0	319	0
M	CTRL	speed-change	138	222	0	1
F	CTRL	constant	102	0	258	0
F	CTRL	speed-change	293	67	0	1
F	CTRL	speed-change	179	181	0	1
M	VPA	constant	332	0	28	0
M	VPA	speed-change	84	276	0	1
F	VPA	speed-change	242	118	0	1
F	CTRL	constant	215	0	95	0
M	CTRL	speed-change	129	230	0	1
M	CTRL	constant	140	0	220	0
F	CTRL	constant	331	0	29	0
F	VPA	speed-change	237	123	0	1
M	CTRL	speed-change	188	145	0	1
M	CTRL	speed-change	130	145	0	1
M	CTRL	speed-change	338	22	0	1
M	CTRL	constant	186	0	80	0
M	CTRL	speed-change	255	105	0	1
M	CTRL	speed-change	136	224	0	1
M	CTRL	speed-change	100	260	0	1
M	CTRL	speed-change	235	125	0	1
M	CTRL	constant	75	0	285	0
M	CTRL	speed-change	345	15	0	1
M	CTRL	speed-change	58.5	301.498	0	1
M	CTRL	speed-change	300.57	59.42	0	1
F	CTRL	speed-change	225	135	0	1
F	CTRL	constant	127	0	233	0
F	CTRL	speed-change	16	344	0	1
F	CTRL	speed-change	189	171	0	1
F	CTRL	speed-change	70	290	0	1
F	CTRL	speed-change	27	333	0	1
F	CTRL	speed-change	172	188	0	1
F	CTRL	speed-change	157.569	202.431	0	1
M	VPA	constant	118	0	242	0
F	VPA	constant	56	0	304	0
F	VPA	constant	153	0	207	0
F	VPA	speed-change	55	305	0	1
F	VPA	constant	184	0	103	0
